# Supplementary material for: Canonical and Interior Circular RNAs Function as Competing Endogenous RNAs in Psoriatic Skin
Source: Int J Mol Sci. 2021 May 13;22(10):5182. doi: 10.3390/ijms22105182 (PMC8153647; doi:10.3390/ijms22105182)
Supplement: Supplementary file 1 [file ijms-22-05182-s001.zip]

Archive with 1 entries (1 files):
- ijms-1223516-supplementary.pdf
